# Supplementary material for: Efficacy and Safety of Poly-l-Lactic Acid in Facial Aesthetics: A Systematic Review
Source: Polymers (Basel). 2024 Sep 11;16(18):2564. doi: 10.3390/polym16182564 (PMC11435306; doi:10.3390/polym16182564)
Supplement: Supplementary file 1 [file polymers-16-02564-s001.zip]

Archive with 1 entries (1 files):
- polymers-3134447-supplementary.pdf
